# Supplementary material for: Feasibility of Delivering an on-Campus Food Distribution Program in a Community College Setting: A Mixed Methods Sequential Explanatory Investigation
Source: Int J Environ Res Public Health. 2021 Nov 18;18(22):12106. doi: 10.3390/ijerph182212106 (PMC8619067; doi:10.3390/ijerph182212106)
Supplement: Supplementary file 1 [file ijerph-18-12106-s001.zip]

Archive with 1 entries (1 files):
- ijerph-1425058-supplementary.pdf
